# Supplementary material for: Building Protein Atomic Models from Cryo-EM Density Maps and Residue Co-Evolution
Source: Biomolecules. 2022 Sep 13;12(9):1290. doi: 10.3390/biom12091290 (PMC9496541; doi:10.3390/biom12091290)
Supplement: Supplementary file 1 [file biomolecules-12-01290-s001.zip]

Archive with 1 entries (1 files):
- biomolecules-1865128-supplementary.pdf
